# Supplementary material for: Integrated Approaches for the Delivery of Maternal and Child Health Services with Childhood Immunization Programs in Low- and Middle-Income Countries: Systematic Review Update 2011–2020
Source: Vaccines (Basel). 2024 Nov 23;12(12):1313. doi: 10.3390/vaccines12121313 (PMC11680062; doi:10.3390/vaccines12121313)
Supplement: Supplementary file 1 [file vaccines-12-01313-s001.zip]

Archive with 1 entries (1 files):
- vaccines-3306848-supplementary.pdf
